# Supplementary material for: Nontargeted metabolomics analysis to unravel the anti-biofilm mechanism of Citrocin on Listeria monocytogenes
Source: Microbiol Spectr. 2025 Jun 10;13(7):e01628-24. doi: 10.1128/spectrum.01628-24 (PMC12211082; doi:10.1128/spectrum.01628-24)
Supplement: Data S1 — Raw mass spectrometry data. [file spectrum.01628-24-s0001.xlsx]

## Sheet: Sheet1
name	Tangeritin	Bis(4-ethylbenzylidene)sorbitol	2-Amino-1,3,4-octadecanetriol	Dibutyl phthalate	Scoparone	5-OxoETE	Terephthalic acid	DL-Stachydrine	19(R)-Hydroxy prostaglandin E1	DL-Carnitine	Betaine	Pipecolic acid	Nobiletin	(+/-)12(13)-DiHOME	Caprolactam	Choline	1-Stearoylglycerol	N-({(1S,4S,6S)-6-Isopropyl-3-methyl-4-[2-oxo-2-(1-pyrrolidinyl)ethyl]-2-cyclohexen-1-yl}methyl)-2-pyrazinecarboxamide	Pinolenic acid	Bergapten	2-Amino-1,3-octadecanediol	Arachidonic acid	Shogaol	Diethyl phthalate	6-Methoxy-2-oxo-3-[(2-oxo-2H-chromen-7-yl)oxy]-2H-chromen-7-yl 6-O-(4-carboxy-3-hydroxy-3-methylbutanoyl)hexopyranoside	Scrophulein	Dioxybenzone	DEET	Kaempferol-3-O-β-glucopyranosyl-7-O-α-rhamnopyranoside	Psoralidin	Valine	DL-Norleucine	Stearamide	Eicosatetraynoic acid	Olomoucine	Hexadecanamide	N6-Me-dA	L-Phenylalanine	3-O-Methylfunicone	Mycophenolic acid	α-Lactose	D-(+)-Maltose	Proline	Creatinine	7-Hydroxycoumarine	Nootkatone	6-[(3E,5E,7S)-5,7-Dimethyl-2-oxo-3,5-nonadien-1-yl]-2,4-dihydroxy-3-methylbenzaldehyde	Oleoyl ethylamide	17(S)-HETE
CK1	8.78083e+06	3.20417e+07	1.03611e+07	7.91606e+07	2.78768e+06	587808	2.89771e+07	1.03103e+07	644820	9.2901e+07	3.70033e+07	1.22262e+08	1.42952e+06	730147	2.56723e+06	7.32043e+06	6.41162e+07	235654	1.17172e+06	25399.4	3.58368e+06	363158	1.14423e+07	965567	1.26324e+06	52352.9	1.03816e+06	1.13286e+06	853553	22306.9	9.83139e+06	2.4994e+07	2.52735e+07	1.95628e+06	4.6321e+06	8.68024e+06	1.44049e+06	6.74258e+06	217326	574907	7.97573e+06	7.91942e+06	4.15485e+06	1.58422e+06	5.91034e+06	521427	2.66673e+07	1.17187e+07	5.24035e+06
CK2	238035	1.9647e+07	7.4763e+06	8.81106e+07	47644.9	60718.1	2.8769e+06	2.74257e+06	185949	7.88467e+07	2.46351e+07	1.49388e+08	19117.7	94425.1	3.10604e+06	4.49118e+06	5.30032e+07	58177.9	223263	30190.8	2.30364e+07	307722	1.22294e+07	1.00879e+06	11148.4	21273.8	980189	486041	14498.6	17577.5	8.58714e+06	2.67862e+07	1.58442e+07	1.04415e+07	3.8186e+06	5.03089e+06	164745	6.05405e+06	33875.4	22667.4	2.63543e+06	2.6031e+06	3.72024e+06	6.57565e+06	4.63096e+06	1.35845e+06	2.51978e+07	9.8714e+06	1.43621e+06
CK3	392866	2.18406e+07	1.87405e+07	4.94688e+07	35892.2	81960.4	1.39832e+07	1.71808e+06	291789	1.06398e+08	2.79196e+07	1.80475e+08	56710	156112	2.32353e+06	3.68828e+06	4.75145e+07	82176.1	277624	30347.2	1.16959e+07	251310	1.12009e+07	863041	11069.6	21405.5	1.0164e+06	393607	14759	18661.1	2.99538e+06	1.73933e+07	1.3973e+07	2.04281e+06	3.60722e+06	6.46621e+06	150277	3.72818e+06	35749.6	27545.2	1.56205e+06	1.52819e+06	3.46954e+06	629710	3.95062e+06	738891	2.38484e+07	9.73905e+06	2.3591e+06
HP1	239605	1.93716e+07	7.55014e+06	6.58979e+07	36639.2	103720	1.50847e+07	625568	626158	7.66532e+07	2.59496e+07	1.55316e+08	20026.4	242373	1.56358e+06	6.80365e+06	4.5608e+07	59151.4	325376	28777.7	2.25041e+06	252080	1.07882e+07	861658	1.63129e+06	20291.7	855555	308656	1.04183e+06	18796.2	8.68137e+06	3.60558e+07	6.19789e+06	2.0925e+06	3.83497e+06	6.00107e+06	664123	8.4513e+06	31910.9	21818.1	2.35819e+06	2.32874e+06	3.35994e+06	1.26426e+06	4.10082e+06	506600	2.30688e+07	3.78479e+06	1.80249e+06
HP2	132579	1.68053e+07	5.50669e+06	4.32102e+07	40967	203499	2.12553e+06	430111	7.44823e+06	2.60939e+07	1.04592e+08	5.45804e+07	16660.8	342421	2.44391e+06	2.9144e+07	3.72309e+07	123178	3.11401e+06	19494.4	1.13742e+06	226035	6.63643e+06	1.11977e+06	6.47531e+07	14886.1	1.19948e+06	1.32892e+06	5.02862e+07	15341.3	5.22504e+07	3.81166e+07	1.06012e+07	2.29383e+06	2.21793e+06	3.41371e+06	4.55881e+07	9.21598e+06	21762.2	14169.2	4.53943e+06	4.47093e+06	7.85278e+06	327973	3.56425e+06	140456	1.60081e+07	4.30762e+06	1.66039e+06
HP3	276891	1.44038e+07	9.1834e+06	7.38879e+07	65499.9	1.08033e+06	3.16552e+06	565063	4.15179e+06	5.49495e+07	5.73915e+07	1.06179e+08	60129.8	999378	2.78976e+06	1.55828e+07	3.64572e+07	663246	4.46477e+06	17605.8	348658	155284	7.92135e+06	1.61261e+06	4.68548e+07	13904.1	1.59487e+06	2.27997e+06	3.04926e+07	12435.2	2.60287e+07	3.07943e+07	6.13127e+06	2.72482e+06	2.31161e+06	3.58154e+06	1.78398e+07	6.87719e+06	21901.2	22172.4	7.34905e+06	7.29472e+06	4.1393e+06	680666	4.12224e+06	373959	1.56255e+07	1.49794e+07	1.17256e+06
LP1	747942	1.51712e+07	8.68024e+06	1.37313e+08	206989	92652.3	3.21435e+07	1.68853e+07	274627	6.43603e+07	1.90426e+07	8.2937e+07	551423	157982	4.21362e+06	6.46796e+06	5.16143e+07	56792.2	400668	22937.8	2.58487e+07	202879	1.25185e+07	1.43078e+06	11114.5	20628.7	1.59089e+06	3.47169e+06	12667.9	18092.4	1.74328e+06	8.2009e+06	1.02872e+07	7.38736e+06	3.98683e+06	3.26266e+06	599582	2.81656e+06	34804.6	565160	2.36191e+07	2.3569e+07	2.21401e+06	2.92405e+06	7.22229e+06	234284	2.52421e+07	9.42247e+06	900824
LP2	294693	2.77322e+07	9.49096e+06	1.03493e+08	41969.8	111774	5.42328e+06	7.72371e+06	534147	6.31385e+07	2.22254e+07	9.84819e+07	36349.3	287795	4.00984e+06	2.93219e+06	6.39041e+07	126341	410303	30727.1	3.36342e+06	238217	1.5972e+07	1.35687e+06	56512.3	28733	1.26259e+06	473845	75482.9	24545.7	484174	1.13599e+07	1.32495e+07	1.91586e+06	5.60691e+06	4.50052e+06	378068	2.84705e+06	49534.8	27521.7	2.52951e+06	2.49251e+06	2.04477e+06	2.69693e+06	7.95173e+06	218138	3.24802e+07	1.22413e+07	1.27999e+06
LP3	256430	1.67842e+07	6.6481e+06	8.33904e+07	47930.2	158345	2.4836e+06	569650	851244	1.2656e+08	2.72203e+07	1.9106e+08	22777.2	334284	2.7924e+06	6.42871e+06	5.48643e+07	61676.7	617303	23148	1.5877e+06	215831	8.33092e+06	839143	75197.6	17792.8	964975	932019	86409.2	15585.7	1.01677e+07	4.67725e+07	6.42435e+06	2.72326e+06	2.84737e+06	6.33842e+06	363547	1.01725e+07	28067.2	19043.1	2.77113e+06	2.70695e+06	5.62834e+06	1.11393e+06	4.89207e+06	241617	2.19761e+07	9.31515e+06	1.81131e+06
[truncated: 300 more columns]
